# Supplementary material for: Coptis Root-Derived Hierarchical Carbon-Supported Ag Nanoparticles for Efficient and Recyclable Alkyne Halogenation
Source: Molecules. 2025 Jan 26;30(3):567. doi: 10.3390/molecules30030567 (PMC11820834; doi:10.3390/molecules30030567)
Supplement: Supplementary file 1 [file molecules-30-00567-s001.zip]

Archive with 1 entries (1 files):
- molecules-3402011-supplementary.pdf
